# Supplementary material for: Orthodontists’ Perceptions, Attitudes, and Adoption of Artificial Intelligence: A Scoping Review
Source: Dent J (Basel). 2026 Apr 28;14(5):257. doi: 10.3390/dj14050257 (PMC13205545; doi:10.3390/dj14050257)
Supplement: Supplementary file 1 [file dentistry-14-00257-s001.zip]

Archive with 1 entries (1 files):
- dentistry-4182700-supplementary.pdf
